# Supplementary material for: Relative Influence of Land Use, Mosquito Abundance, and Bird Communities in Defining West Nile Virus Infection Rates in Culex Mosquito Populations
Source: Insects. 2022 Aug 23;13(9):758. doi: 10.3390/insects13090758 (PMC9502061; doi:10.3390/insects13090758)
Supplement: Supplementary file 1 [file insects-13-00758-s001.zip › Table S3.xlsx]

## Sheet: Sheet1
Site	Site abbreviation	County	2016	2017	2018	Average
Ewing	EWIN	Polk	11.3636	15.97	28.99	18.7745
Grandview	GRAN	Polk	9.59233	6.25	48.54	21.4608
Welker	WELK	Polk	2.80112	2.39	25.19	10.127
Jester	JEPA	Polk	0	2.82	5.24	2.68667
Yellow Banks	YEBA	Polk	4.73934	0	NA	2.36967
Country Gables	COGA	Story	5.83	1.91	11.54	6.42667
Emma McCarthy Lee	EMMC	Story	6.08828	5.35	46.51	19.3161
Moore Memorial	MOOR	Story	NA	0	0	0
