# Supplementary material for: Relative Influence of Land Use, Mosquito Abundance, and Bird Communities in Defining West Nile Virus Infection Rates in Culex Mosquito Populations
Source: Insects. 2022 Aug 23;13(9):758. doi: 10.3390/insects13090758 (PMC9502061; doi:10.3390/insects13090758)
Supplement: Supplementary file 1 [file insects-13-00758-s001.zip › Table S4.xlsx]

## Sheet: 2016
	Site locations
Species	COGA	EMMC	MOOR	EWIN	GRAN	JEPA	WELK	YEBA	TOTAL
Aedes atropalpus									0
Aedes dorsalis				1					1
Aedes hendersoni								2	2
Aedes japonicus	10	18		45	19	3	38	22	155
Aedes sollicitans					1	2		1	4
Aedes sticticus		4		22	3	2	155	189	375
Aedes triseriatus	13	24		13	10	16	53	6	135
Aedes trivittatus	9	23		97	56	28	496	303	1012
Aedes vexans	4180	3327		22048	2131	8813	15221	10435	66155
Aedes sp. - non-identifiable				12		19		71	102
Aedes subtotal	4212	3396	0	22238	2220	8883	15963	11029	67941
Culex erraticus				41	4	28	10	8	91
Culex pipiens	1			3					4
Culex pipiens group (CPG)	284	596		3198	398	502	1395	107	6480
Culex restuans	4	6		14	3	6	16	2	51
Culex salinarius	3	2		8		1	1		15
Culex tarsalis	58	13		29	72	67	21	8	268
Culex territans	14	35		48	9	43	176	6	331
Culex sp. - non-identifiable									0
Culex subtotal	364	652	0	3341	486	647	1619	131	7240
Anophles barberi		5		2	1	1	1		10
Anophles crucians									0
Anopheles punctipennis	53	90		104	41	94	215	31	628
Anopheles quadrimaculatus	44	6		61	23	382	32	66	614
Anopheles sp. - non-identifiable									0
Coquilletidia perturbans	5	80		14	11	101	11	5	227
Culiseta inornata	142	1		55	440	145	39	90	912
Culiseta sp. - non-identifiable									0
Orthopodomyia alba				1	2	1	1		5
Orthopodomyia signifera		2		3		3	1		9
Orthopodomyia sp. -non-identifiable						1			1
Psorophora ciliata	3	1		6	1	7	20	3	41
Psorophora columbiae				21	6	4	2	6	39
Psorophora discolor					1				1
Psorophora ferox							2		2
Psorophora horrida				1	14		4		19
Psorophora sp. - non-identifiable									0
Uranotaenia sapphirina	45	61		56	14	35	83	2	296
Other species subtotal	292	246	0	324	554	774	411	203	2804
Total	4868	4294	0	25903	3260	10304	17993	11363	77985

## Sheet: 2017
	Site locations
Species	COGA	EMMC	MOOR	EWIN	GRAN	JEPA	WELK	YEBA	TOTAL
Aedes atropalpus									0
Aedes dorsalis									0
Aedes hendersoni									0
Aedes japonicus	13	36	9	13	38	20	26	9	164
Aedes sollicitans									0
Aedes sticticus	30	11	3	214	8	6	93	446	811
Aedes triseriatus	12	39	9	39	12	24	54	4	193
Aedes trivittatus	37	30	4	45	6	23	234	193	572
Aedes vexans	3193	3466	1375	16171	1885	14534	4826	11604	57054
Aedes sp. - non-identifiable								15	15
Aedes subtotal	3285	3582	1400	16482	1949	14607	5233	12271	58809
Culex erraticus		1	3	4		22	4		34
Culex pipiens	6	3	2	1	1		5		18
Culex pipiens group (CPG)	132	275	88	122	86	262	242	56	1263
Culex restuans	29	185	56	43	38	291	218	57	917
Culex salinarius	1	39	9	24	5	744	6	80	908
Culex tarsalis	26	16	13	3	3	15	10	6	92
Culex territans	38	160	17	21	9	20	204	1	470
Culex sp. - non-identifiable									0
Culex subtotal	232	679	188	218	142	1354	689	200	3702
Anophles barberi									0
Anophles crucians							1		1
Anopheles punctipennis	11	97	29	38	17	60	122	56	430
Anopheles quadrimaculatus	12	25	36	24	10	2810	42	87	3046
Anopheles sp. - non-identifiable									0
Coquilletidia perturbans	42	177	85	15	18	118	5	20	480
Culiseta inornata	2	16	15	32	26	120	38	14	263
Culiseta sp. - non-identifiable									0
Orthopodomyia alba						2			2
Orthopodomyia signifera		2	1	4	1	4	1	2	15
Orthopodomyia sp. -non-identifiable									0
Psorophora ciliata				2			3	7	12
Psorophora columbiae					1				1
Psorophora discolor									0
Psorophora ferox									0
Psorophora horrida									0
Psorophora sp. - non-identifiable									0
Uranotaenia sapphirina	20	34	13	7	3	18	8	18	121
Other species subtotal	87	351	179	122	76	3132	220	204	4371
Total	3604	4612	1767	16822	2167	19093	6142	12675	66882

## Sheet: 2018
	Site locations
Species	COGA	EMMC	MOOR	EWIN	GRAN	JEPA	WELK	YEBA	TOTAL
Aedes atropalpus					1				1
Aedes dorsalis									0
Aedes hendersoni									0
Aedes japonicus	4	5	5	12	15	16	56		113
Aedes sollicitans						2			2
Aedes sticticus									0
Aedes triseriatus	13	1	5	18	11	8	113		169
Aedes trivittatus	36	5	286	57	101	21	1606		2112
Aedes vexans	2223	482	3510	16690	7087	5952	30075		66019
Aedes sp. - non-identifiable	2	5	1	3	4	59	3		77
Aedes subtotal	2278	498	3807	16780	7219	6058	31853	0	68493
Culex erraticus						1	15		16
Culex pipiens	4			31	4	5	18		62
Culex pipiens group (CPG)	177	58	170	798	233	298	736		2470
Culex restuans	19	8	25	64	62	61	471		710
Culex salinarius			8	14	2	7	2		33
Culex tarsalis	31	10	41	83	20	51	55		291
Culex territans			6	7	4	2	40		59
Culex sp. - non-identifiable				1		5			6
Culex subtotal	231	76	250	998	325	430	1337	0	3647
Anophles barberi									0
Anophles crucians		4	6				1		11
Anopheles punctipennis	35	4	105	359	43	80	312		938
Anopheles quadrimaculatus	80	5	64	179	22	18	69		437
Anopheles sp. - non-identifiable	1			16	1	9	2		29
Coquilletidia perturbans			1			1			2
Culiseta inornata					3				3
Culiseta sp. - non-identifiable			2	1	1	3			7
Orthopodomyia alba									0
Orthopodomyia signifera				2			1		3
Orthopodomyia sp. -non-identifiable									0
Psorophora ciliata	4			9	7	25	35		80
Psorophora columbiae									0
Psorophora discolor									0
Psorophora ferox	1		5				3		9
Psorophora horrida					1		858		859
Psorophora sp. - non-identifiable					4		238		242
Uranotaenia sapphirina	10	5	17	160	4	6	54		256
Other species subtotal	131	18	200	726	86	142	1573	0	2876
Total	2640	592	4257	18504	7630	6630	34763	0	75016
