# Supplementary material for: Relative Influence of Land Use, Mosquito Abundance, and Bird Communities in Defining West Nile Virus Infection Rates in Culex Mosquito Populations
Source: Insects. 2022 Aug 23;13(9):758. doi: 10.3390/insects13090758 (PMC9502061; doi:10.3390/insects13090758)
Supplement: Supplementary file 1 [file insects-13-00758-s001.zip › Table S5.xlsx]

## Sheet: 2018
2016	Country Gables			Emma McCarthy			Moore Memorial			Ewing			Grandview			Jester			Welker			Yellow Banks
	Early	Late	Total	Early	Late	Total	Early	Late	Total	Early	Late	Total	Early	Late	Total	Early	Late	Total	Early	Late	Total	Early	Late	Total
Total	3094	1774	4868	3659	635	4294				17966	7937	25903	527	2733	3260	2713	7590	10303	8323	9670	17993	8539	2824	11363
Culex	127	237	364	591	61	652				2686	655	3341	15	471	486	138	508	646	1057	562	1619	42	89	131
CPG	117	175	292	548	56	604				2645	578	3223	15	386	401	119	389	508	925	487	1412	36	73	109
% Culex	0.0410472	0.133596	0.074774	0.16152	0.096063	0.15184				0.149505	0.0825249	0.128981	0.028463	0.172338	0.14908	0.0508662	0.0669302	0.0627002	0.126997	0.0581179	0.0899794	0.00491861	0.0315156	0.0115286
%CPG	0.0378151	0.0986471	0.0599836	0.149768	0.088189	0.140661				0.147223	0.0728235	0.124426	0.028463	0.141237	0.123006	0.0438629	0.0512516	0.049306	0.111138	0.0503619	0.078475	0.00421595	0.0258499	0.00959254
2017	Country Gables			Emma McCarthy			Moore Memorial			Ewing			Grandview			Jester			Welker			Yellow Banks
	Early	Late	Total	Early	Late	Total	Early	Late	Total	Early	Late	Total	Early	Late	Total	Early	Late	Total	Early	Late	Total	Early	Late	Total
Total	3246	360	3606	2592	2021	4613	944	825	1769	14715	2107	16822	1413	753	2166	2613	16481	19094	3260	2882	6142	11011	1615	12626
Culex	196	36	232	340	339	679	115	73	188	123	95	218	82	60	142	178	1176	1354	349	340	689	55	145	200
CPG	142	26	168	196	306	502	95	60	155	109	81	190	78	52	130	167	1130	1297	264	207	471	52	141	193
% Culex	0.060382	0.1	0.0643372	0.131173	0.167739	0.147193	0.121822	0.0884848	0.106275	0.00835882	0.0450878	0.0129592	0.0580326	0.0796813	0.0655586	0.0681209	0.0713549	0.0709123	0.107055	0.117974	0.112178	0.004995	0.0897833	0.0158403
%CPG	0.0437461	0.0722222	0.046589	0.0756173	0.15141	0.108823	0.100636	0.0727273	0.0876201	0.00740741	0.0384433	0.0112947	0.0552017	0.0690571	0.0600185	0.0639112	0.0685638	0.0679271	0.0809816	0.0718251	0.0766851	0.00472255	0.0873065	0.0152859
2018	Country Gables			Emma McCarthy			Moore Memorial			Ewing			Grandview			Jester			Welker			Yellow Banks
	Early	Late	Total	Early	Late	Total	Early	Late	Total	Early	Late	Total	Early	Late	Total	Early	Late	Total	Early	Late	Total	Early	Late	Total
Total	320	2320	2640	476	2393	2869	999	3262	4261	13110	5394	18504	4964	2666	7630	2411	4219	6630	30879	3894	34773
Culex	88	143	231	54	22	76	98	156	254	208	790	998	144	181	325	184	246	430	872	465	1337
CPG	85	115	200	48	18	66	79	128	207	186	721	907	127	174	301	169	202	371	801	417	1218
% Culex	0.275	0.0616379	0.0875	0.113445	0.00919348	0.0264901	0.0980981	0.0478234	0.0596104	0.0158658	0.146459	0.0539343	0.0290089	0.067892	0.042595	0.0763169	0.0583077	0.0648567	0.0282393	0.119414	0.0384494
%CPG	0.265625	0.049569	0.0757576	0.10084	0.00752194	0.0230045	0.0790791	0.0392397	0.0485801	0.0141876	0.133667	0.0490164	0.0255842	0.0652663	0.0394495	0.0700954	0.0478786	0.0559578	0.02594	0.107088	0.0350272
AVE	Country Gables			Emma McCarthy			Moore Memorial			Ewing			Grandview			Jester			Welker			Yellow Banks
	Early	Late	Total	Early	Late	Total	Early	Late	Total	Early	Late	Total	Early	Late	Total	Early	Late	Total	Early	Late	Total	Early	Late	Total
% Culex	0.125476	0.0984114	0.0755371	0.135379	0.0909984	0.108508	0.10996	0.0681541	0.0829426	0.0579097	0.0913572	0.0652916	0.0385015	0.106637	0.0857445	0.0651013	0.0655309	0.0661564	0.0874306	0.098502	0.0802024	0.00495681	0.0606494	0.0136845
%CPG	0.115729	0.0734794	0.0607767	0.108742	0.0823737	0.0908296	0.0898573	0.0559835	0.0681001	0.0562725	0.0816446	0.061579	0.0364163	0.0918534	0.074158	0.0592898	0.055898	0.0577303	0.0726865	0.076425	0.0633958	0.00446925	0.0565782	0.0124392
