# Supplementary material for: Relative Influence of Land Use, Mosquito Abundance, and Bird Communities in Defining West Nile Virus Infection Rates in Culex Mosquito Populations
Source: Insects. 2022 Aug 23;13(9):758. doi: 10.3390/insects13090758 (PMC9502061; doi:10.3390/insects13090758)
Supplement: Supplementary file 1 [file insects-13-00758-s001.zip › Table S6.xlsx]

## Sheet: all bird detections by site dat
Location	Date	Species_Code	Common_Name	Detections
COGA	20180530	AMGO	American Goldfinch	1
COGA	20180530	AMRO	American Robin	10
COGA	20180530	BCCH	Black-capped Chickadee	2
COGA	20180530	BHCO	Brown-headed Cowbird	2
COGA	20180530	CEDW	Cedar Waxwing	1
COGA	20180530	CHSP	Chipping Sparrow	1
COGA	20180530	COGR	Common Grackle	12
COGA	20180530	EUST	European Starling	1
COGA	20180530	HOFI	House Finch	3
COGA	20180530	HOSP	House Sparrow	9
COGA	20180530	HOWR	House Wren	2
COGA	20180530	NOCA	Northern Cardinal	3
COGA	20180530	RWBL	Red-winged Blackbird	1
COGA	20180618	AMRE	American Redstart	2
COGA	20180618	AMRO	American Robin	16
COGA	20180618	CHSP	Chipping Sparrow	1
COGA	20180618	COGR	Common Grackle	3
COGA	20180618	GRCA	Gray Catbird	1
COGA	20180618	HOFI	House Finch	1
COGA	20180618	HOSP	House Sparrow	2
COGA	20180618	HOWR	House Wren	3
COGA	20180618	MODO	Mourning Dove	2
COGA	20180618	NOCA	Northern Cardinal	1
COGA	20180628	AMRO	American Robin	12
COGA	20180628	BCCH	Black-capped Chickadee	1
COGA	20180628	BHCO	Brown-headed Cowbird	6
COGA	20180628	CHSP	Chipping Sparrow	1
COGA	20180628	COGR	Common Grackle	4
COGA	20180628	HOSP	House Sparrow	7
COGA	20180628	HOWR	House Wren	4
COGA	20180628	MODO	Mourning Dove	5
COGA	20180628	NOCA	Northern Cardinal	1
COGA	20180628	RWBL	Red-winged Blackbird	2
COGA	20180709	AMGO	American Goldfinch	2
COGA	20180709	AMRO	American Robin	9
COGA	20180709	BCCH	Black-capped Chickadee	2
COGA	20180709	BHCO	Brown-headed Cowbird	1
COGA	20180709	CHSP	Chipping Sparrow	3
COGA	20180709	DOWO	Downy Woodpecker	1
COGA	20180709	GRCA	Gray Catbird	3
COGA	20180709	HOFI	House Finch	2
COGA	20180709	HOSP	House Sparrow	2
COGA	20180709	HOWR	House Wren	1
COGA	20180709	NOCA	Northern Cardinal	1
COGA	20180709	RWBL	Red-winged Blackbird	2
COGA	20180709	WBNU	White-breasted Nuthatch	1
COGA	20180724	AMGO	American Goldfinch	2
COGA	20180724	AMRO	American Robin	4
COGA	20180724	BCCH	Black-capped Chickadee	2
COGA	20180724	BHCO	Brown-headed Cowbird	6
COGA	20180724	BLJA	Blue Jay	1
COGA	20180724	CHSP	Chipping Sparrow	1
COGA	20180724	GRCA	Gray Catbird	1
COGA	20180724	HOSP	House Sparrow	8
COGA	20180724	HOWR	House Wren	2
COGA	20180724	MODO	Mourning Dove	1
COGA	20180724	NOCA	Northern Cardinal	4
COGA	20180724	RWBL	Red-winged Blackbird	1
COGA	20180803	AMGO	American Goldfinch	1
COGA	20180803	AMRO	American Robin	3
COGA	20180803	BCCH	Black-capped Chickadee	1
COGA	20180803	CHSP	Chipping Sparrow	1
COGA	20180803	GRCA	Gray Catbird	1
COGA	20180803	HOFI	House Finch	8
COGA	20180803	HOSP	House Sparrow	1
COGA	20180803	HOWR	House Wren	1
COGA	20180803	NOCA	Northern Cardinal	1
COGA	20180827	GRCA	Gray Catbird	1
COGA	20180827	HOSP	House Sparrow	2
EMMC	20180529	BCCH	Black-capped Chickadee	1
EMMC	20180529	BHCO	Brown-headed Cowbird	4
EMMC	20180529	DOWO	Downy Woodpecker	3
EMMC	20180529	EUST	European Starling	1
EMMC	20180529	GCFL	Great Crested Flycatcher	1
EMMC	20180529	GRCA	Gray Catbird	1
EMMC	20180529	HOWR	House Wren	1
EMMC	20180529	NOCA	Northern Cardinal	3
EMMC	20180529	RBWO	Red-bellied Woodpecker	1
EMMC	20180529	UNKN	Unknown	2
EMMC	20180529	WBNU	White-breasted Nuthatch	2
EMMC	20180529	YBCU	Yellow-billed Cuckoo	1
EMMC	20180615	AMRO	American Robin	1
EMMC	20180615	BCCH	Black-capped Chickadee	1
EMMC	20180615	HOWR	House Wren	5
EMMC	20180615	INBU	Indigo Bunting	1
EMMC	20180615	NOCA	Northern Cardinal	1
EMMC	20180615	RBWO	Red-bellied Woodpecker	1
EMMC	20180615	UNKN	Unknown	2
EMMC	20180615	WBNU	White-breasted Nuthatch	1
EMMC	20180627	AMRO	American Robin	1
EMMC	20180627	BCCH	Black-capped Chickadee	4
EMMC	20180627	CHSP	Chipping Sparrow	1
EMMC	20180627	DOWO	Downy Woodpecker	3
EMMC	20180627	GRCA	Gray Catbird	1
EMMC	20180627	HOWR	House Wren	1
EMMC	20180627	INBU	Indigo Bunting	2
EMMC	20180627	NOCA	Northern Cardinal	2
EMMC	20180627	NOPA	Northern Parula	1
EMMC	20180627	RBWO	Red-bellied Woodpecker	1
EMMC	20180627	REVI	Red-eyed Vireo	1
EMMC	20180627	WBNU	White-breasted Nuthatch	1
EMMC	20180709	AMRO	American Robin	1
EMMC	20180709	BCCH	Black-capped Chickadee	2
EMMC	20180709	DOWO	Downy Woodpecker	3
EMMC	20180709	GCFL	Great Crested Flycatcher	1
EMMC	20180709	HOWR	House Wren	4
EMMC	20180709	WBNU	White-breasted Nuthatch	1
EMMC	20180717	BCCH	Black-capped Chickadee	2
EMMC	20180717	BGGN	Blue-gray Gnatcatcher	2
EMMC	20180717	BLJA	Blue Jay	3
EMMC	20180717	BWHA	Broad-winged Hawk	1
EMMC	20180717	DOWO	Downy Woodpecker	2
EMMC	20180717	EABL	Eastern Bluebird	1
EMMC	20180717	HOWR	House Wren	3
EMMC	20180717	NOCA	Northern Cardinal	1
EMMC	20180717	RBWO	Red-bellied Woodpecker	2
EMMC	20180717	WBNU	White-breasted Nuthatch	1
EMMC	20180809	RBWO	Red-bellied Woodpecker	2
EMMC	20180809	RTHU	Ruby-throated Hummingbird	1
EMMC	20180809	WBNU	White-breasted Nuthatch	1
EMMC	20180823	BCCH	Black-capped Chickadee	3
EMMC	20180823	CARW	Carolina Wren	2
EMMC	20180823	DOWO	Downy Woodpecker	2
EMMC	20180823	UNKN	Unknown	1
EWIN	20180604	AMRO	American Robin	2
EWIN	20180604	BHCO	Brown-headed Cowbird	1
EWIN	20180604	BLJA	Blue Jay	1
EWIN	20180604	EUST	European Starling	4
EWIN	20180604	GCFL	Great Crested Flycatcher	1
EWIN	20180604	HOSP	House Sparrow	1
EWIN	20180604	HOWR	House Wren	5
EWIN	20180604	INBU	Indigo Bunting	2
EWIN	20180604	MODO	Mourning Dove	1
EWIN	20180604	NOCA	Northern Cardinal	2
EWIN	20180604	YTVI	Yellow-throated Vireo	2
EWIN	20180625	AMRO	American Robin	3
EWIN	20180625	BAOR	Baltimore Oriole	3
EWIN	20180625	BHCO	Brown-headed Cowbird	1
EWIN	20180625	BLJA	Blue Jay	1
EWIN	20180625	COYE	Common Yellowthroat	1
EWIN	20180625	DOWO	Downy Woodpecker	3
EWIN	20180625	EABL	Eastern Bluebird	1
EWIN	20180625	EAKI	Eastern Kingbird	1
EWIN	20180625	EAPH	Eastern Phoebe	1
EWIN	20180625	EUST	European Starling	1
EWIN	20180625	GRCA	Gray Catbird	2
EWIN	20180625	HOFI	House Finch	1
EWIN	20180625	HOSP	House Sparrow	3
EWIN	20180625	HOWR	House Wren	7
EWIN	20180625	INBU	Indigo Bunting	2
EWIN	20180625	NOCA	Northern Cardinal	2
EWIN	20180625	RBWO	Red-bellied Woodpecker	1
EWIN	20180701	AMRO	American Robin	2
EWIN	20180701	BHCO	Brown-headed Cowbird	2
EWIN	20180701	BLJA	Blue Jay	2
EWIN	20180701	DOWO	Downy Woodpecker	1
EWIN	20180701	EAPH	Eastern Phoebe	2
EWIN	20180701	GRCA	Gray Catbird	1
EWIN	20180701	HOSP	House Sparrow	1
EWIN	20180701	HOWR	House Wren	4
EWIN	20180701	MODO	Mourning Dove	1
EWIN	20180701	NOCA	Northern Cardinal	1
EWIN	20180701	WBNU	White-breasted Nuthatch	1
EWIN	20180715	COYE	Common Yellowthroat	1
EWIN	20180715	EUST	European Starling	2
EWIN	20180715	GRCA	Gray Catbird	1
EWIN	20180715	HOSP	House Sparrow	1
EWIN	20180715	HOWR	House Wren	2
EWIN	20180715	INBU	Indigo Bunting	3
EWIN	20180715	NOFL	Northern Flicker	1
EWIN	20180715	RBWO	Red-bellied Woodpecker	2
EWIN	20180715	WBNU	White-breasted Nuthatch	2
EWIN	20180729	AMGO	American Goldfinch	3
EWIN	20180729	AMRO	American Robin	6
EWIN	20180729	CHSP	Chipping Sparrow	1
EWIN	20180729	EABL	Eastern Bluebird	2
EWIN	20180729	EAWP	Eastern Wood-Pewee	2
EWIN	20180729	GRCA	Gray Catbird	1
EWIN	20180729	HOSP	House Sparrow	1
EWIN	20180729	HOWR	House Wren	5
EWIN	20180729	MODO	Mourning Dove	1
EWIN	20180729	NOCA	Northern Cardinal	1
EWIN	20180816	AMRO	American Robin	8
EWIN	20180816	BLJA	Blue Jay	1
EWIN	20180816	EUST	European Starling	1
EWIN	20180816	GRCA	Gray Catbird	1
EWIN	20180816	NOFL	Northern Flicker	1
EWIN	20180816	RBWO	Red-bellied Woodpecker	1
EWIN	20180816	UNKN	Unknown	2
GRAN	20180603	AMRO	American Robin	12
GRAN	20180603	BARS	Barn Swallow	3
GRAN	20180603	CHSP	Chipping Sparrow	2
GRAN	20180603	COGR	Common Grackle	2
GRAN	20180603	DOWO	Downy Woodpecker	1
GRAN	20180603	EUST	European Starling	2
GRAN	20180603	GCFL	Great Crested Flycatcher	2
GRAN	20180603	HOFI	House Finch	1
GRAN	20180603	HOSP	House Sparrow	3
GRAN	20180603	HOWR	House Wren	3
GRAN	20180603	MODO	Mourning Dove	1
GRAN	20180603	NOCA	Northern Cardinal	3
GRAN	20180603	RBWO	Red-bellied Woodpecker	1
GRAN	20180603	WBNU	White-breasted Nuthatch	1
GRAN	20180622	AMRO	American Robin	5
GRAN	20180622	BHCO	Brown-headed Cowbird	1
GRAN	20180622	CHSP	Chipping Sparrow	3
GRAN	20180622	EAWP	Eastern Wood-Pewee	1
GRAN	20180622	EUST	European Starling	1
GRAN	20180622	GRCA	Gray Catbird	1
GRAN	20180622	HOFI	House Finch	1
GRAN	20180622	HOSP	House Sparrow	3
GRAN	20180622	HOWR	House Wren	1
GRAN	20180622	MODO	Mourning Dove	1
GRAN	20180622	NOCA	Northern Cardinal	1
GRAN	20180701	AMRO	American Robin	4
GRAN	20180701	BARS	Barn Swallow	1
GRAN	20180701	BCCH	Black-capped Chickadee	3
GRAN	20180701	CHSP	Chipping Sparrow	1
GRAN	20180701	EAPH	Eastern Phoebe	1
GRAN	20180701	EAWP	Eastern Wood-Pewee	1
GRAN	20180701	GCFL	Great Crested Flycatcher	2
GRAN	20180701	GRCA	Gray Catbird	1
GRAN	20180701	HAWO	Hairy Woodpecker	1
GRAN	20180701	HOSP	House Sparrow	2
GRAN	20180701	HOWR	House Wren	3
GRAN	20180701	WBNU	White-breasted Nuthatch	1
GRAN	20180712	AMRO	American Robin	8
GRAN	20180712	BGGN	Blue-gray Gnatcatcher	6
GRAN	20180712	CHSP	Chipping Sparrow	2
GRAN	20180712	EABL	Eastern Bluebird	3
GRAN	20180712	GRCA	Gray Catbird	1
GRAN	20180712	HOFI	House Finch	2
GRAN	20180712	HOSP	House Sparrow	7
GRAN	20180712	NOCA	Northern Cardinal	3
GRAN	20180726	AMRO	American Robin	6
GRAN	20180726	BARS	Barn Swallow	1
GRAN	20180726	CHSP	Chipping Sparrow	2
GRAN	20180726	HOFI	House Finch	1
GRAN	20180726	HOSP	House Sparrow	1
GRAN	20180726	NOCA	Northern Cardinal	2
GRAN	20180726	RBWO	Red-bellied Woodpecker	2
GRAN	20180726	UNKN	Unknown	2
GRAN	20180726	WBNU	White-breasted Nuthatch	3
GRAN	20180811	AMRO	American Robin	2
GRAN	20180811	CHSP	Chipping Sparrow	1
GRAN	20180811	EAWP	Eastern Wood-Pewee	1
GRAN	20180811	HOSP	House Sparrow	12
GRAN	20180811	HOWR	House Wren	1
GRAN	20180811	MODO	Mourning Dove	1
GRAN	20181007	AMRO	American Robin	10
GRAN	20181007	BLJA	Blue Jay	4
GRAN	20181007	EABL	Eastern Bluebird	1
GRAN	20181007	RBWO	Red-bellied Woodpecker	3
GRAN	20181007	UNKN	Unknown	6
GRAN	20181007	WTSP	White-throated Sparrow	1
JEPA	20180605	AMRE	American Redstart	2
JEPA	20180605	AMRO	American Robin	5
JEPA	20180605	BAOR	Baltimore Oriole	1
JEPA	20180605	BCCH	Black-capped Chickadee	1
JEPA	20180605	BHCO	Brown-headed Cowbird	3
JEPA	20180605	EABL	Eastern Bluebird	1
JEPA	20180605	EUST	European Starling	1
JEPA	20180605	GRCA	Gray Catbird	1
JEPA	20180605	HOWR	House Wren	9
JEPA	20180605	NOPA	Northern Parula	1
JEPA	20180605	RBWO	Red-bellied Woodpecker	2
JEPA	20180605	SUTA	Summer Tanager	1
JEPA	20180618	AMRO	American Robin	5
JEPA	20180618	BCCH	Black-capped Chickadee	1
JEPA	20180618	BHCO	Brown-headed Cowbird	1
JEPA	20180618	BLJA	Blue Jay	2
JEPA	20180618	CHSP	Chipping Sparrow	1
JEPA	20180618	COGR	Common Grackle	1
JEPA	20180618	EABL	Eastern Bluebird	1
JEPA	20180618	EAWP	Eastern Wood-Pewee	2
JEPA	20180618	HOWR	House Wren	3
JEPA	20180618	NOCA	Northern Cardinal	2
JEPA	20180618	RBWO	Red-bellied Woodpecker	1
JEPA	20180618	SUTA	Summer Tanager	1
JEPA	20180628	AMRO	American Robin	2
JEPA	20180628	BAOR	Baltimore Oriole	1
JEPA	20180628	BCCH	Black-capped Chickadee	1
JEPA	20180628	BLJA	Blue Jay	1
JEPA	20180628	CHSP	Chipping Sparrow	1
JEPA	20180628	DOWO	Downy Woodpecker	1
JEPA	20180628	EABL	Eastern Bluebird	2
JEPA	20180628	EAWP	Eastern Wood-Pewee	1
JEPA	20180628	GCFL	Great Crested Flycatcher	1
JEPA	20180628	GRCA	Gray Catbird	2
JEPA	20180628	HOWR	House Wren	3
JEPA	20180628	INBU	Indigo Bunting	1
JEPA	20180628	SUTA	Summer Tanager	1
JEPA	20180628	UNKN	Unknown	1
JEPA	20180711	AMRO	American Robin	5
JEPA	20180711	BCCH	Black-capped Chickadee	1
JEPA	20180711	BHCO	Brown-headed Cowbird	11
JEPA	20180711	DOWO	Downy Woodpecker	1
JEPA	20180711	EABL	Eastern Bluebird	1
JEPA	20180711	EAPH	Eastern Phoebe	1
JEPA	20180711	EAWP	Eastern Wood-Pewee	1
JEPA	20180711	HAWO	Hairy Woodpecker	1
JEPA	20180711	HOWR	House Wren	5
JEPA	20180711	NOCA	Northern Cardinal	1
JEPA	20180711	NOFL	Northern Flicker	1
JEPA	20180711	RBWO	Red-bellied Woodpecker	2
JEPA	20180711	SUTA	Summer Tanager	1
JEPA	20180711	UNKN	Unknown	1
JEPA	20180725	AMRO	American Robin	1
JEPA	20180725	BHCO	Brown-headed Cowbird	2
JEPA	20180725	BLJA	Blue Jay	4
JEPA	20180725	DOWO	Downy Woodpecker	2
JEPA	20180725	GRCA	Gray Catbird	1
JEPA	20180725	HOWR	House Wren	7
JEPA	20180725	NOCA	Northern Cardinal	1
JEPA	20180725	NOFL	Northern Flicker	1
JEPA	20180725	RBWO	Red-bellied Woodpecker	2
JEPA	20180725	WBNU	White-breasted Nuthatch	2
JEPA	20180803	EABL	Eastern Bluebird	1
JEPA	20180803	INBU	Indigo Bunting	1
JEPA	20180803	NOCA	Northern Cardinal	1
JEPA	20180929	AMRO	American Robin	2
JEPA	20180929	BCCH	Black-capped Chickadee	1
JEPA	20180929	DOWO	Downy Woodpecker	2
JEPA	20180929	RBWO	Red-bellied Woodpecker	3
JEPA	20180929	WBNU	White-breasted Nuthatch	1
MOOR	20180529	AMCR	American Crow	1
MOOR	20180529	AMGO	American Goldfinch	1
MOOR	20180529	AMRO	American Robin	7
MOOR	20180529	BAOR	Baltimore Oriole	1
MOOR	20180529	BARS	Barn Swallow	11
MOOR	20180529	BCCH	Black-capped Chickadee	1
MOOR	20180529	COGR	Common Grackle	1
MOOR	20180529	HOSP	House Sparrow	1
MOOR	20180529	HOWR	House Wren	1
MOOR	20180529	NOCA	Northern Cardinal	1
MOOR	20180529	RWBL	Red-winged Blackbird	2
MOOR	20180529	UNKN	Unknown	1
MOOR	20180529	YBCU	Yellow-billed Cuckoo	1
MOOR	20180615	AMRO	American Robin	2
MOOR	20180615	BAOR	Baltimore Oriole	2
MOOR	20180615	BARS	Barn Swallow	11
MOOR	20180615	BLJA	Blue Jay	1
MOOR	20180615	CHSP	Chipping Sparrow	1
MOOR	20180615	DICK	Dickcissel	4
MOOR	20180615	DOWO	Downy Woodpecker	1
MOOR	20180615	HOSP	House Sparrow	1
MOOR	20180615	HOWR	House Wren	2
MOOR	20180615	NOCA	Northern Cardinal	3
MOOR	20180615	RBWO	Red-bellied Woodpecker	1
MOOR	20180615	WBNU	White-breasted Nuthatch	2
MOOR	20180627	AMGO	American Goldfinch	2
MOOR	20180627	AMRO	American Robin	2
MOOR	20180627	BARS	Barn Swallow	15
MOOR	20180627	BHCO	Brown-headed Cowbird	2
MOOR	20180627	COGR	Common Grackle	1
MOOR	20180627	COYE	Common Yellowthroat	1
MOOR	20180627	NOCA	Northern Cardinal	1
MOOR	20180709	AMRO	American Robin	6
MOOR	20180709	BAOR	Baltimore Oriole	1
MOOR	20180709	BARS	Barn Swallow	12
MOOR	20180709	BCCH	Black-capped Chickadee	2
MOOR	20180709	BHCO	Brown-headed Cowbird	1
MOOR	20180709	DOWO	Downy Woodpecker	1
MOOR	20180709	HOWR	House Wren	1
MOOR	20180709	INBU	Indigo Bunting	1
MOOR	20180709	WBNU	White-breasted Nuthatch	1
MOOR	20180717	AMCR	American Crow	1
MOOR	20180717	AMRO	American Robin	2
MOOR	20180717	BARS	Barn Swallow	14
MOOR	20180717	BCCH	Black-capped Chickadee	3
MOOR	20180717	CHSP	Chipping Sparrow	1
MOOR	20180717	COYE	Common Yellowthroat	4
MOOR	20180717	HOWR	House Wren	1
MOOR	20180717	RBWO	Red-bellied Woodpecker	1
MOOR	20180809	AMCR	American Crow	1
MOOR	20180809	AMRO	American Robin	1
MOOR	20180809	BARS	Barn Swallow	9
MOOR	20180809	BCCH	Black-capped Chickadee	1
MOOR	20180809	GRCA	Gray Catbird	2
MOOR	20180809	HOWR	House Wren	2
MOOR	20180809	NOCA	Northern Cardinal	2
MOOR	20180819	AMCR	American Crow	1
MOOR	20180819	AMGO	American Goldfinch	1
MOOR	20180819	BARS	Barn Swallow	2
MOOR	20180819	CHSP	Chipping Sparrow	2
MOOR	20180819	DOWO	Downy Woodpecker	1
MOOR	20180819	NOCA	Northern Cardinal	1
MOOR	20180819	SEWR	Sedge Wren	1
WELK	20180603	AMRE	American Redstart	1
WELK	20180603	AMRO	American Robin	9
WELK	20180603	CHSP	Chipping Sparrow	2
WELK	20180603	GRCA	Gray Catbird	3
WELK	20180603	HAWO	Hairy Woodpecker	1
WELK	20180603	HOWR	House Wren	8
WELK	20180603	INBU	Indigo Bunting	1
WELK	20180603	MODO	Mourning Dove	1
WELK	20180603	PIWO	Pileated Woodpecker	1
WELK	20180603	RBWO	Red-bellied Woodpecker	1
WELK	20180603	RTHU	Ruby-throated Hummingbird	1
WELK	20180603	SOSP	Song Sparrow	1
WELK	20180603	YBCU	Yellow-billed Cuckoo	1
WELK	20180625	AMRE	American Redstart	1
WELK	20180625	AMRO	American Robin	5
WELK	20180625	BCCH	Black-capped Chickadee	5
WELK	20180625	BGGN	Blue-gray Gnatcatcher	1
WELK	20180625	CHSP	Chipping Sparrow	1
WELK	20180625	DOWO	Downy Woodpecker	1
WELK	20180625	EAWP	Eastern Wood-Pewee	1
WELK	20180625	GRCA	Gray Catbird	2
WELK	20180625	HOWR	House Wren	6
WELK	20180625	INBU	Indigo Bunting	3
WELK	20180625	MODO	Mourning Dove	1
WELK	20180625	NOCA	Northern Cardinal	5
WELK	20180625	NOPA	Northern Parula	1
WELK	20180625	WBNU	White-breasted Nuthatch	2
WELK	20180629	ACFL	Acadian Flycatcher	1
WELK	20180629	AMRE	American Redstart	1
WELK	20180629	AMRO	American Robin	6
WELK	20180629	BCCH	Black-capped Chickadee	2
WELK	20180629	BGGN	Blue-gray Gnatcatcher	2
WELK	20180629	BHCO	Brown-headed Cowbird	1
WELK	20180629	CHSP	Chipping Sparrow	2
WELK	20180629	COYE	Common Yellowthroat	2
WELK	20180629	DOWO	Downy Woodpecker	2
WELK	20180629	GRCA	Gray Catbird	2
WELK	20180629	HOWR	House Wren	7
WELK	20180629	INBU	Indigo Bunting	2
WELK	20180629	NOCA	Northern Cardinal	4
WELK	20180713	AMRO	American Robin	1
WELK	20180713	BCCH	Black-capped Chickadee	5
WELK	20180713	BGGN	Blue-gray Gnatcatcher	1
WELK	20180713	BHCO	Brown-headed Cowbird	2
WELK	20180713	DOWO	Downy Woodpecker	1
WELK	20180713	GRCA	Gray Catbird	3
WELK	20180713	HOFI	House Finch	1
WELK	20180713	HOWR	House Wren	4
WELK	20180713	INBU	Indigo Bunting	2
WELK	20180713	MODO	Mourning Dove	1
WELK	20180713	NOCA	Northern Cardinal	3
WELK	20180713	RBWO	Red-bellied Woodpecker	2
WELK	20180713	WBNU	White-breasted Nuthatch	3
WELK	20180725	ACFL	Acadian Flycatcher	2
WELK	20180725	AMGO	American Goldfinch	2
WELK	20180725	AMRO	American Robin	2
WELK	20180725	BCCH	Black-capped Chickadee	1
WELK	20180725	DOWO	Downy Woodpecker	3
WELK	20180725	HOWR	House Wren	1
WELK	20180725	INBU	Indigo Bunting	1
WELK	20180725	NOCA	Northern Cardinal	2
WELK	20180725	WBNU	White-breasted Nuthatch	3
WELK	20180814	AMRE	American Redstart	1
WELK	20180814	BCCH	Black-capped Chickadee	2
WELK	20180814	BLJA	Blue Jay	1
WELK	20180814	CHSP	Chipping Sparrow	1
WELK	20180814	DOWO	Downy Woodpecker	3
WELK	20180814	EUST	European Starling	1
WELK	20180814	GRCA	Gray Catbird	2
WELK	20180814	RTHU	Ruby-throated Hummingbird	1
WELK	20180814	WBNU	White-breasted Nuthatch	1
WELK	20180929	AMRO	American Robin	2
WELK	20180929	BLJA	Blue Jay	2
WELK	20180929	COGR	Common Grackle	2
WELK	20180929	DOWO	Downy Woodpecker	1
WELK	20180929	GRCA	Gray Catbird	1
WELK	20180929	NOCA	Northern Cardinal	1
WELK	20180929	RBWO	Red-bellied Woodpecker	5
WELK	20180929	WBNU	White-breasted Nuthatch	1
YEBA	20180607	AMGO	American Goldfinch	1
YEBA	20180607	AMRO	American Robin	7
YEBA	20180607	BHCO	Brown-headed Cowbird	1
YEBA	20180607	CHSP	Chipping Sparrow	3
YEBA	20180607	GRCA	Gray Catbird	5
YEBA	20180607	HOWR	House Wren	5
YEBA	20180607	INBU	Indigo Bunting	1
YEBA	20180607	MODO	Mourning Dove	1
YEBA	20180607	NOCA	Northern Cardinal	8
YEBA	20180607	RBGR	Rose-breasted Grosbeak	1
YEBA	20180607	RBWO	Red-bellied Woodpecker	1
YEBA	20180607	WOTH	Wood Thrush	1
YEBA	20180624	AMRO	American Robin	10
YEBA	20180624	BCCH	Black-capped Chickadee	2
YEBA	20180624	BHCO	Brown-headed Cowbird	2
YEBA	20180624	CEDW	Cedar Waxwing	1
YEBA	20180624	EABL	Eastern Bluebird	1
YEBA	20180624	EAWP	Eastern Wood-Pewee	1
YEBA	20180624	GRCA	Gray Catbird	6
YEBA	20180624	HOWR	House Wren	7
YEBA	20180624	MODO	Mourning Dove	4
YEBA	20180624	NOCA	Northern Cardinal	6
YEBA	20180624	NOFL	Northern Flicker	1
YEBA	20180624	RBGR	Rose-breasted Grosbeak	1
YEBA	20180624	RBWO	Red-bellied Woodpecker	1
YEBA	20180624	YBCU	Yellow-billed Cuckoo	1
YEBA	20180702	AMRO	American Robin	4
YEBA	20180702	BCCH	Black-capped Chickadee	3
YEBA	20180702	BLJA	Blue Jay	1
YEBA	20180702	CEDW	Cedar Waxwing	1
YEBA	20180702	CHSP	Chipping Sparrow	2
YEBA	20180702	EAWP	Eastern Wood-Pewee	1
YEBA	20180702	GRCA	Gray Catbird	4
YEBA	20180702	HOWR	House Wren	4
YEBA	20180702	MODO	Mourning Dove	1
YEBA	20180702	NOCA	Northern Cardinal	4
YEBA	20180702	NOFL	Northern Flicker	1
YEBA	20180702	RBGR	Rose-breasted Grosbeak	1
YEBA	20180702	RBWO	Red-bellied Woodpecker	2
YEBA	20180702	UNKN	Unknown	1
YEBA	20180702	WBNU	White-breasted Nuthatch	1
YEBA	20180715	AMRO	American Robin	6
YEBA	20180715	BCCH	Black-capped Chickadee	2
YEBA	20180715	BHCO	Brown-headed Cowbird	1
YEBA	20180715	CHSP	Chipping Sparrow	4
YEBA	20180715	GRCA	Gray Catbird	5
YEBA	20180715	HAWO	Hairy Woodpecker	1
YEBA	20180715	HOFI	House Finch	1
YEBA	20180715	HOWR	House Wren	6
YEBA	20180715	MODO	Mourning Dove	1
YEBA	20180715	NOCA	Northern Cardinal	2
YEBA	20180715	RBWO	Red-bellied Woodpecker	2
YEBA	20180715	WBNU	White-breasted Nuthatch	2
YEBA	20180729	AMRO	American Robin	4
YEBA	20180729	BCCH	Black-capped Chickadee	2
YEBA	20180729	CHSP	Chipping Sparrow	2
YEBA	20180729	DOWO	Downy Woodpecker	1
YEBA	20180729	GRCA	Gray Catbird	4
YEBA	20180729	INBU	Indigo Bunting	3
YEBA	20180729	NOCA	Northern Cardinal	6
YEBA	20180729	ROPI	Rock Pigeon	10
YEBA	20180729	RTHU	Ruby-throated Hummingbird	1
YEBA	20180818	AMGO	American Goldfinch	1
YEBA	20180818	AMRO	American Robin	3
YEBA	20180818	BCCH	Black-capped Chickadee	1
YEBA	20180818	EAWP	Eastern Wood-Pewee	1
YEBA	20180818	GRCA	Gray Catbird	4
YEBA	20180818	NOCA	Northern Cardinal	1
YEBA	20180818	REVI	Red-eyed Vireo	1
YEBA	20180818	ROPI	Rock Pigeon	3
YEBA	20180818	WBNU	White-breasted Nuthatch	1
