# Supplementary material for: Relative Influence of Land Use, Mosquito Abundance, and Bird Communities in Defining West Nile Virus Infection Rates in Culex Mosquito Populations
Source: Insects. 2022 Aug 23;13(9):758. doi: 10.3390/insects13090758 (PMC9502061; doi:10.3390/insects13090758)
Supplement: Supplementary file 1 [file insects-13-00758-s001.zip › Table S7.xlsx]

## Sheet: bird summary data by site and s
Location	Species_Code	Common_Name	Total_PC_Loc	Total_Visits	Total_Detects_Loc	Avg_Detects_per_Visit	Avg_Detects_per_Visit_per_Point	Total_Avg_Detects_per_Visit	Total_Avg_Detects_per_Visit_per_Point	Prop_Avg_Detects_per_Visit	Prop_Avg_Detects_per_Visit_per_Point	Amp_Frac	Weighted_Amp_Frac_1
COGA	AMGO	American Goldfinch	7	7	6	0.857143	0.122449	29.5714	4.22449	0.0289855	0.0289855	0.002	0.00171429
COGA	AMRE	American Redstart	7	7	2	0.285714	0.0408163	29.5714	4.22449	0.00966184	0.00966184	NA	NA
COGA	AMRO	American Robin	7	7	54	7.71429	1.10204	29.5714	4.22449	0.26087	0.26087	0.35	2.7
COGA	BCCH	Black-capped Chickadee	7	7	8	1.14286	0.163265	29.5714	4.22449	0.0386473	0.0386473	0.002	0.00228571
COGA	BHCO	Brown-headed Cowbird	7	7	15	2.14286	0.306122	29.5714	4.22449	0.0724638	0.0724638	0.002	0.00428571
COGA	BLJA	Blue Jay	7	7	1	0.142857	0.0204082	29.5714	4.22449	0.00483092	0.00483092	0.17	0.0242857
COGA	CEDW	Cedar Waxwing	7	7	1	0.142857	0.0204082	29.5714	4.22449	0.00483092	0.00483092	NA	NA
COGA	CHSP	Chipping Sparrow	7	7	8	1.14286	0.163265	29.5714	4.22449	0.0386473	0.0386473	0.002	0.00228571
COGA	COGR	Common Grackle	7	7	19	2.71429	0.387755	29.5714	4.22449	0.0917874	0.0917874	0.002	0.00542857
COGA	DOWO	Downy Woodpecker	7	7	1	0.142857	0.0204082	29.5714	4.22449	0.00483092	0.00483092	0.002	0.000285714
COGA	EUST	European Starling	7	7	1	0.142857	0.0204082	29.5714	4.22449	0.00483092	0.00483092	0.002	0.000285714
COGA	GRCA	Gray Catbird	7	7	7	1	0.142857	29.5714	4.22449	0.0338164	0.0338164	0.002	0.002
COGA	HOFI	House Finch	7	7	14	2	0.285714	29.5714	4.22449	0.0676328	0.0676328	0.15	0.3
COGA	HOSP	House Sparrow	7	7	31	4.42857	0.632653	29.5714	4.22449	0.149758	0.149758	0.01	0.0442857
COGA	HOWR	House Wren	7	7	13	1.85714	0.265306	29.5714	4.22449	0.0628019	0.0628019	0.01	0.0185714
COGA	MODO	Mourning Dove	7	7	8	1.14286	0.163265	29.5714	4.22449	0.0386473	0.0386473	0.01	0.0114286
COGA	NOCA	Northern Cardinal	7	7	11	1.57143	0.22449	29.5714	4.22449	0.0531401	0.0531401	0.05	0.0785714
COGA	RWBL	Red-winged Blackbird	7	7	6	0.857143	0.122449	29.5714	4.22449	0.0289855	0.0289855	NA	NA
COGA	WBNU	White-breasted Nuthatch	7	7	1	0.142857	0.0204082	29.5714	4.22449	0.00483092	0.00483092	0.002	0.000285714
EMMC	AMRO	American Robin	6	7	3	0.428571	0.0714286	13.5714	2.2619	0.0315789	0.0315789	0.35	0.15
EMMC	BCCH	Black-capped Chickadee	6	7	13	1.85714	0.309524	13.5714	2.2619	0.136842	0.136842	0.002	0.00371429
EMMC	BGGN	Blue-gray Gnatcatcher	6	7	2	0.285714	0.047619	13.5714	2.2619	0.0210526	0.0210526	0.002	0.000571429
EMMC	BHCO	Brown-headed Cowbird	6	7	4	0.571429	0.0952381	13.5714	2.2619	0.0421053	0.0421053	0.002	0.00114286
EMMC	BLJA	Blue Jay	6	7	3	0.428571	0.0714286	13.5714	2.2619	0.0315789	0.0315789	0.17	0.0728571
EMMC	BWHA	Broad-winged Hawk	6	7	1	0.142857	0.0238095	13.5714	2.2619	0.0105263	0.0105263	NA	NA
EMMC	CARW	Carolina Wren	6	7	2	0.285714	0.047619	13.5714	2.2619	0.0210526	0.0210526	NA	NA
EMMC	CHSP	Chipping Sparrow	6	7	1	0.142857	0.0238095	13.5714	2.2619	0.0105263	0.0105263	0.002	0.000285714
EMMC	DOWO	Downy Woodpecker	6	7	13	1.85714	0.309524	13.5714	2.2619	0.136842	0.136842	0.002	0.00371429
EMMC	EABL	Eastern Bluebird	6	7	1	0.142857	0.0238095	13.5714	2.2619	0.0105263	0.0105263	0.01	0.00142857
EMMC	EUST	European Starling	6	7	1	0.142857	0.0238095	13.5714	2.2619	0.0105263	0.0105263	0.002	0.000285714
EMMC	GCFL	Great Crested Flycatcher	6	7	2	0.285714	0.047619	13.5714	2.2619	0.0210526	0.0210526	NA	NA
EMMC	GRCA	Gray Catbird	6	7	2	0.285714	0.047619	13.5714	2.2619	0.0210526	0.0210526	0.002	0.000571429
EMMC	HOWR	House Wren	6	7	14	2	0.333333	13.5714	2.2619	0.147368	0.147368	0.01	0.02
EMMC	INBU	Indigo Bunting	6	7	3	0.428571	0.0714286	13.5714	2.2619	0.0315789	0.0315789	0.002	0.000857143
EMMC	NOCA	Northern Cardinal	6	7	7	1	0.166667	13.5714	2.2619	0.0736842	0.0736842	0.05	0.05
EMMC	NOPA	Northern Parula	6	7	1	0.142857	0.0238095	13.5714	2.2619	0.0105263	0.0105263	NA	NA
EMMC	RBWO	Red-bellied Woodpecker	6	7	7	1	0.166667	13.5714	2.2619	0.0736842	0.0736842	NA	NA
EMMC	REVI	Red-eyed Vireo	6	7	1	0.142857	0.0238095	13.5714	2.2619	0.0105263	0.0105263	NA	NA
EMMC	RTHU	Ruby-throated Hummingbird	6	7	1	0.142857	0.0238095	13.5714	2.2619	0.0105263	0.0105263	NA	NA
EMMC	UNKN	Unknown	6	7	5	0.714286	0.119048	13.5714	2.2619	0.0526316	0.0526316	NA	NA
EMMC	WBNU	White-breasted Nuthatch	6	7	7	1	0.166667	13.5714	2.2619	0.0736842	0.0736842	0.002	0.002
EMMC	YBCU	Yellow-billed Cuckoo	6	7	1	0.142857	0.0238095	13.5714	2.2619	0.0105263	0.0105263	NA	NA
EWIN	AMGO	American Goldfinch	7	6	3	0.5	0.0714286	21.1667	3.02381	0.023622	0.023622	0.002	0.001
EWIN	AMRO	American Robin	7	6	21	3.5	0.5	21.1667	3.02381	0.165354	0.165354	0.35	1.225
EWIN	BAOR	Baltimore Oriole	7	6	3	0.5	0.0714286	21.1667	3.02381	0.023622	0.023622	0.002	0.001
EWIN	BHCO	Brown-headed Cowbird	7	6	4	0.666667	0.0952381	21.1667	3.02381	0.0314961	0.0314961	0.002	0.00133333
EWIN	BLJA	Blue Jay	7	6	5	0.833333	0.119048	21.1667	3.02381	0.0393701	0.0393701	0.17	0.141667
EWIN	CHSP	Chipping Sparrow	7	6	1	0.166667	0.0238095	21.1667	3.02381	0.00787402	0.00787402	0.002	0.000333333
EWIN	COYE	Common Yellowthroat	7	6	2	0.333333	0.047619	21.1667	3.02381	0.015748	0.015748	0.01	0.00333333
EWIN	DOWO	Downy Woodpecker	7	6	4	0.666667	0.0952381	21.1667	3.02381	0.0314961	0.0314961	0.002	0.00133333
EWIN	EABL	Eastern Bluebird	7	6	3	0.5	0.0714286	21.1667	3.02381	0.023622	0.023622	0.01	0.005
EWIN	EAKI	Eastern Kingbird	7	6	1	0.166667	0.0238095	21.1667	3.02381	0.00787402	0.00787402	NA	NA
EWIN	EAPH	Eastern Phoebe	7	6	3	0.5	0.0714286	21.1667	3.02381	0.023622	0.023622	NA	NA
EWIN	EAWP	Eastern Wood-Pewee	7	6	2	0.333333	0.047619	21.1667	3.02381	0.015748	0.015748	0.002	0.000666667
EWIN	EUST	European Starling	7	6	8	1.33333	0.190476	21.1667	3.02381	0.0629921	0.0629921	0.002	0.00266667
EWIN	GCFL	Great Crested Flycatcher	7	6	1	0.166667	0.0238095	21.1667	3.02381	0.00787402	0.00787402	NA	NA
EWIN	GRCA	Gray Catbird	7	6	6	1	0.142857	21.1667	3.02381	0.0472441	0.0472441	0.002	0.002
EWIN	HOFI	House Finch	7	6	1	0.166667	0.0238095	21.1667	3.02381	0.00787402	0.00787402	0.15	0.025
EWIN	HOSP	House Sparrow	7	6	7	1.16667	0.166667	21.1667	3.02381	0.0551181	0.0551181	0.01	0.0116667
EWIN	HOWR	House Wren	7	6	23	3.83333	0.547619	21.1667	3.02381	0.181102	0.181102	0.01	0.0383333
EWIN	INBU	Indigo Bunting	7	6	7	1.16667	0.166667	21.1667	3.02381	0.0551181	0.0551181	0.002	0.00233333
EWIN	MODO	Mourning Dove	7	6	3	0.5	0.0714286	21.1667	3.02381	0.023622	0.023622	0.01	0.005
EWIN	NOCA	Northern Cardinal	7	6	6	1	0.142857	21.1667	3.02381	0.0472441	0.0472441	0.05	0.05
EWIN	NOFL	Northern Flicker	7	6	2	0.333333	0.047619	21.1667	3.02381	0.015748	0.015748	NA	NA
EWIN	RBWO	Red-bellied Woodpecker	7	6	4	0.666667	0.0952381	21.1667	3.02381	0.0314961	0.0314961	NA	NA
EWIN	UNKN	Unknown	7	6	2	0.333333	0.047619	21.1667	3.02381	0.015748	0.015748	NA	NA
EWIN	WBNU	White-breasted Nuthatch	7	6	3	0.5	0.0714286	21.1667	3.02381	0.023622	0.023622	0.002	0.001
EWIN	YTVI	Yellow-throated Vireo	7	6	2	0.333333	0.047619	21.1667	3.02381	0.015748	0.015748	NA	NA
GRAN	AMRO	American Robin	7	7	47	6.71429	0.959184	24.5714	3.5102	0.273256	0.273256	0.35	2.35
GRAN	BARS	Barn Swallow	7	7	5	0.714286	0.102041	24.5714	3.5102	0.0290698	0.0290698	0.002	0.00142857
GRAN	BCCH	Black-capped Chickadee	7	7	3	0.428571	0.0612245	24.5714	3.5102	0.0174419	0.0174419	0.002	0.000857143
GRAN	BGGN	Blue-gray Gnatcatcher	7	7	6	0.857143	0.122449	24.5714	3.5102	0.0348837	0.0348837	0.002	0.00171429
GRAN	BHCO	Brown-headed Cowbird	7	7	1	0.142857	0.0204082	24.5714	3.5102	0.00581395	0.00581395	0.002	0.000285714
GRAN	BLJA	Blue Jay	7	7	4	0.571429	0.0816327	24.5714	3.5102	0.0232558	0.0232558	0.17	0.0971429
GRAN	CHSP	Chipping Sparrow	7	7	11	1.57143	0.22449	24.5714	3.5102	0.0639535	0.0639535	0.002	0.00314286
GRAN	COGR	Common Grackle	7	7	2	0.285714	0.0408163	24.5714	3.5102	0.0116279	0.0116279	0.002	0.000571429
GRAN	DOWO	Downy Woodpecker	7	7	1	0.142857	0.0204082	24.5714	3.5102	0.00581395	0.00581395	0.002	0.000285714
GRAN	EABL	Eastern Bluebird	7	7	4	0.571429	0.0816327	24.5714	3.5102	0.0232558	0.0232558	0.01	0.00571429
GRAN	EAPH	Eastern Phoebe	7	7	1	0.142857	0.0204082	24.5714	3.5102	0.00581395	0.00581395	NA	NA
GRAN	EAWP	Eastern Wood-Pewee	7	7	3	0.428571	0.0612245	24.5714	3.5102	0.0174419	0.0174419	0.002	0.000857143
GRAN	EUST	European Starling	7	7	3	0.428571	0.0612245	24.5714	3.5102	0.0174419	0.0174419	0.002	0.000857143
GRAN	GCFL	Great Crested Flycatcher	7	7	4	0.571429	0.0816327	24.5714	3.5102	0.0232558	0.0232558	NA	NA
GRAN	GRCA	Gray Catbird	7	7	3	0.428571	0.0612245	24.5714	3.5102	0.0174419	0.0174419	0.002	0.000857143
GRAN	HAWO	Hairy Woodpecker	7	7	1	0.142857	0.0204082	24.5714	3.5102	0.00581395	0.00581395	NA	NA
GRAN	HOFI	House Finch	7	7	5	0.714286	0.102041	24.5714	3.5102	0.0290698	0.0290698	0.15	0.107143
GRAN	HOSP	House Sparrow	7	7	28	4	0.571429	24.5714	3.5102	0.162791	0.162791	0.01	0.04
GRAN	HOWR	House Wren	7	7	8	1.14286	0.163265	24.5714	3.5102	0.0465116	0.0465116	0.01	0.0114286
GRAN	MODO	Mourning Dove	7	7	3	0.428571	0.0612245	24.5714	3.5102	0.0174419	0.0174419	0.01	0.00428571
GRAN	NOCA	Northern Cardinal	7	7	9	1.28571	0.183673	24.5714	3.5102	0.0523256	0.0523256	0.05	0.0642857
GRAN	RBWO	Red-bellied Woodpecker	7	7	6	0.857143	0.122449	24.5714	3.5102	0.0348837	0.0348837	NA	NA
GRAN	UNKN	Unknown	7	7	8	1.14286	0.163265	24.5714	3.5102	0.0465116	0.0465116	NA	NA
GRAN	WBNU	White-breasted Nuthatch	7	7	5	0.714286	0.102041	24.5714	3.5102	0.0290698	0.0290698	0.002	0.00142857
GRAN	WTSP	White-throated Sparrow	7	7	1	0.142857	0.0204082	24.5714	3.5102	0.00581395	0.00581395	NA	NA
JEPA	AMRE	American Redstart	7	7	2	0.285714	0.0408163	19.4286	2.77551	0.0147059	0.0147059	NA	NA
JEPA	AMRO	American Robin	7	7	20	2.85714	0.408163	19.4286	2.77551	0.147059	0.147059	0.35	1
JEPA	BAOR	Baltimore Oriole	7	7	2	0.285714	0.0408163	19.4286	2.77551	0.0147059	0.0147059	0.002	0.000571429
JEPA	BCCH	Black-capped Chickadee	7	7	5	0.714286	0.102041	19.4286	2.77551	0.0367647	0.0367647	0.002	0.00142857
JEPA	BHCO	Brown-headed Cowbird	7	7	17	2.42857	0.346939	19.4286	2.77551	0.125	0.125	0.002	0.00485714
JEPA	BLJA	Blue Jay	7	7	7	1	0.142857	19.4286	2.77551	0.0514706	0.0514706	0.17	0.17
JEPA	CHSP	Chipping Sparrow	7	7	2	0.285714	0.0408163	19.4286	2.77551	0.0147059	0.0147059	0.002	0.000571429
JEPA	COGR	Common Grackle	7	7	1	0.142857	0.0204082	19.4286	2.77551	0.00735294	0.00735294	0.002	0.000285714
JEPA	DOWO	Downy Woodpecker	7	7	6	0.857143	0.122449	19.4286	2.77551	0.0441176	0.0441176	0.002	0.00171429
JEPA	EABL	Eastern Bluebird	7	7	6	0.857143	0.122449	19.4286	2.77551	0.0441176	0.0441176	0.01	0.00857143
JEPA	EAPH	Eastern Phoebe	7	7	1	0.142857	0.0204082	19.4286	2.77551	0.00735294	0.00735294	NA	NA
JEPA	EAWP	Eastern Wood-Pewee	7	7	4	0.571429	0.0816327	19.4286	2.77551	0.0294118	0.0294118	0.002	0.00114286
JEPA	EUST	European Starling	7	7	1	0.142857	0.0204082	19.4286	2.77551	0.00735294	0.00735294	0.002	0.000285714
JEPA	GCFL	Great Crested Flycatcher	7	7	1	0.142857	0.0204082	19.4286	2.77551	0.00735294	0.00735294	NA	NA
JEPA	GRCA	Gray Catbird	7	7	4	0.571429	0.0816327	19.4286	2.77551	0.0294118	0.0294118	0.002	0.00114286
JEPA	HAWO	Hairy Woodpecker	7	7	1	0.142857	0.0204082	19.4286	2.77551	0.00735294	0.00735294	NA	NA
JEPA	HOWR	House Wren	7	7	27	3.85714	0.55102	19.4286	2.77551	0.198529	0.198529	0.01	0.0385714
JEPA	INBU	Indigo Bunting	7	7	2	0.285714	0.0408163	19.4286	2.77551	0.0147059	0.0147059	0.002	0.000571429
JEPA	NOCA	Northern Cardinal	7	7	5	0.714286	0.102041	19.4286	2.77551	0.0367647	0.0367647	0.05	0.0357143
JEPA	NOFL	Northern Flicker	7	7	2	0.285714	0.0408163	19.4286	2.77551	0.0147059	0.0147059	NA	NA
JEPA	NOPA	Northern Parula	7	7	1	0.142857	0.0204082	19.4286	2.77551	0.00735294	0.00735294	NA	NA
JEPA	RBWO	Red-bellied Woodpecker	7	7	10	1.42857	0.204082	19.4286	2.77551	0.0735294	0.0735294	NA	NA
JEPA	SUTA	Summer Tanager	7	7	4	0.571429	0.0816327	19.4286	2.77551	0.0294118	0.0294118	NA	NA
JEPA	UNKN	Unknown	7	7	2	0.285714	0.0408163	19.4286	2.77551	0.0147059	0.0147059	NA	NA
JEPA	WBNU	White-breasted Nuthatch	7	7	3	0.428571	0.0612245	19.4286	2.77551	0.0220588	0.0220588	0.002	0.000857143
MOOR	AMCR	American Crow	7	7	4	0.571429	0.0816327	23.5714	3.36735	0.0242424	0.0242424	NA	NA
MOOR	AMGO	American Goldfinch	7	7	4	0.571429	0.0816327	23.5714	3.36735	0.0242424	0.0242424	0.002	0.00114286
MOOR	AMRO	American Robin	7	7	20	2.85714	0.408163	23.5714	3.36735	0.121212	0.121212	0.35	1
MOOR	BAOR	Baltimore Oriole	7	7	4	0.571429	0.0816327	23.5714	3.36735	0.0242424	0.0242424	0.002	0.00114286
MOOR	BARS	Barn Swallow	7	7	74	10.5714	1.5102	23.5714	3.36735	0.448485	0.448485	0.002	0.0211429
MOOR	BCCH	Black-capped Chickadee	7	7	7	1	0.142857	23.5714	3.36735	0.0424242	0.0424242	0.002	0.002
MOOR	BHCO	Brown-headed Cowbird	7	7	3	0.428571	0.0612245	23.5714	3.36735	0.0181818	0.0181818	0.002	0.000857143
MOOR	BLJA	Blue Jay	7	7	1	0.142857	0.0204082	23.5714	3.36735	0.00606061	0.00606061	0.17	0.0242857
MOOR	CHSP	Chipping Sparrow	7	7	4	0.571429	0.0816327	23.5714	3.36735	0.0242424	0.0242424	0.002	0.00114286
MOOR	COGR	Common Grackle	7	7	2	0.285714	0.0408163	23.5714	3.36735	0.0121212	0.0121212	0.002	0.000571429
MOOR	COYE	Common Yellowthroat	7	7	5	0.714286	0.102041	23.5714	3.36735	0.030303	0.030303	0.01	0.00714286
MOOR	DICK	Dickcissel	7	7	4	0.571429	0.0816327	23.5714	3.36735	0.0242424	0.0242424	NA	NA
MOOR	DOWO	Downy Woodpecker	7	7	3	0.428571	0.0612245	23.5714	3.36735	0.0181818	0.0181818	0.002	0.000857143
MOOR	GRCA	Gray Catbird	7	7	2	0.285714	0.0408163	23.5714	3.36735	0.0121212	0.0121212	0.002	0.000571429
MOOR	HOSP	House Sparrow	7	7	2	0.285714	0.0408163	23.5714	3.36735	0.0121212	0.0121212	0.01	0.00285714
MOOR	HOWR	House Wren	7	7	7	1	0.142857	23.5714	3.36735	0.0424242	0.0424242	0.01	0.01
MOOR	INBU	Indigo Bunting	7	7	1	0.142857	0.0204082	23.5714	3.36735	0.00606061	0.00606061	0.002	0.000285714
MOOR	NOCA	Northern Cardinal	7	7	8	1.14286	0.163265	23.5714	3.36735	0.0484848	0.0484848	0.05	0.0571429
MOOR	RBWO	Red-bellied Woodpecker	7	7	2	0.285714	0.0408163	23.5714	3.36735	0.0121212	0.0121212	NA	NA
MOOR	RWBL	Red-winged Blackbird	7	7	2	0.285714	0.0408163	23.5714	3.36735	0.0121212	0.0121212	NA	NA
MOOR	SEWR	Sedge Wren	7	7	1	0.142857	0.0204082	23.5714	3.36735	0.00606061	0.00606061	NA	NA
MOOR	UNKN	Unknown	7	7	1	0.142857	0.0204082	23.5714	3.36735	0.00606061	0.00606061	NA	NA
MOOR	WBNU	White-breasted Nuthatch	7	7	3	0.428571	0.0612245	23.5714	3.36735	0.0181818	0.0181818	0.002	0.000857143
MOOR	YBCU	Yellow-billed Cuckoo	7	7	1	0.142857	0.0204082	23.5714	3.36735	0.00606061	0.00606061	NA	NA
WELK	ACFL	Acadian Flycatcher	7	7	3	0.428571	0.0612245	24.8571	3.55102	0.0172414	0.0172414	NA	NA
WELK	AMGO	American Goldfinch	7	7	2	0.285714	0.0408163	24.8571	3.55102	0.0114943	0.0114943	0.002	0.000571429
WELK	AMRE	American Redstart	7	7	4	0.571429	0.0816327	24.8571	3.55102	0.0229885	0.0229885	NA	NA
WELK	AMRO	American Robin	7	7	25	3.57143	0.510204	24.8571	3.55102	0.143678	0.143678	0.35	1.25
WELK	BCCH	Black-capped Chickadee	7	7	15	2.14286	0.306122	24.8571	3.55102	0.0862069	0.0862069	0.002	0.00428571
WELK	BGGN	Blue-gray Gnatcatcher	7	7	4	0.571429	0.0816327	24.8571	3.55102	0.0229885	0.0229885	0.002	0.00114286
WELK	BHCO	Brown-headed Cowbird	7	7	3	0.428571	0.0612245	24.8571	3.55102	0.0172414	0.0172414	0.002	0.000857143
WELK	BLJA	Blue Jay	7	7	3	0.428571	0.0612245	24.8571	3.55102	0.0172414	0.0172414	0.17	0.0728571
WELK	CHSP	Chipping Sparrow	7	7	6	0.857143	0.122449	24.8571	3.55102	0.0344828	0.0344828	0.002	0.00171429
WELK	COGR	Common Grackle	7	7	2	0.285714	0.0408163	24.8571	3.55102	0.0114943	0.0114943	0.002	0.000571429
WELK	COYE	Common Yellowthroat	7	7	2	0.285714	0.0408163	24.8571	3.55102	0.0114943	0.0114943	0.01	0.00285714
WELK	DOWO	Downy Woodpecker	7	7	11	1.57143	0.22449	24.8571	3.55102	0.0632184	0.0632184	0.002	0.00314286
WELK	EAWP	Eastern Wood-Pewee	7	7	1	0.142857	0.0204082	24.8571	3.55102	0.00574713	0.00574713	0.002	0.000285714
WELK	EUST	European Starling	7	7	1	0.142857	0.0204082	24.8571	3.55102	0.00574713	0.00574713	0.002	0.000285714
WELK	GRCA	Gray Catbird	7	7	13	1.85714	0.265306	24.8571	3.55102	0.0747126	0.0747126	0.002	0.00371429
WELK	HAWO	Hairy Woodpecker	7	7	1	0.142857	0.0204082	24.8571	3.55102	0.00574713	0.00574713	NA	NA
WELK	HOFI	House Finch	7	7	1	0.142857	0.0204082	24.8571	3.55102	0.00574713	0.00574713	0.15	0.0214286
WELK	HOWR	House Wren	7	7	26	3.71429	0.530612	24.8571	3.55102	0.149425	0.149425	0.01	0.0371429
WELK	INBU	Indigo Bunting	7	7	9	1.28571	0.183673	24.8571	3.55102	0.0517241	0.0517241	0.002	0.00257143
WELK	MODO	Mourning Dove	7	7	3	0.428571	0.0612245	24.8571	3.55102	0.0172414	0.0172414	0.01	0.00428571
WELK	NOCA	Northern Cardinal	7	7	15	2.14286	0.306122	24.8571	3.55102	0.0862069	0.0862069	0.05	0.107143
WELK	NOPA	Northern Parula	7	7	1	0.142857	0.0204082	24.8571	3.55102	0.00574713	0.00574713	NA	NA
WELK	PIWO	Pileated Woodpecker	7	7	1	0.142857	0.0204082	24.8571	3.55102	0.00574713	0.00574713	NA	NA
WELK	RBWO	Red-bellied Woodpecker	7	7	8	1.14286	0.163265	24.8571	3.55102	0.045977	0.045977	NA	NA
WELK	RTHU	Ruby-throated Hummingbird	7	7	2	0.285714	0.0408163	24.8571	3.55102	0.0114943	0.0114943	NA	NA
WELK	SOSP	Song Sparrow	7	7	1	0.142857	0.0204082	24.8571	3.55102	0.00574713	0.00574713	NA	NA
WELK	WBNU	White-breasted Nuthatch	7	7	10	1.42857	0.204082	24.8571	3.55102	0.0574713	0.0574713	0.002	0.00285714
WELK	YBCU	Yellow-billed Cuckoo	7	7	1	0.142857	0.0204082	24.8571	3.55102	0.00574713	0.00574713	NA	NA
YEBA	AMGO	American Goldfinch	7	6	2	0.333333	0.047619	32	4.57143	0.0104167	0.0104167	0.002	0.000666667
YEBA	AMRO	American Robin	7	6	34	5.66667	0.809524	32	4.57143	0.177083	0.177083	0.35	1.98333
YEBA	BCCH	Black-capped Chickadee	7	6	10	1.66667	0.238095	32	4.57143	0.0520833	0.0520833	0.002	0.00333333
YEBA	BHCO	Brown-headed Cowbird	7	6	4	0.666667	0.0952381	32	4.57143	0.0208333	0.0208333	0.002	0.00133333
YEBA	BLJA	Blue Jay	7	6	1	0.166667	0.0238095	32	4.57143	0.00520833	0.00520833	0.17	0.0283333
YEBA	CEDW	Cedar Waxwing	7	6	2	0.333333	0.047619	32	4.57143	0.0104167	0.0104167	NA	NA
YEBA	CHSP	Chipping Sparrow	7	6	11	1.83333	0.261905	32	4.57143	0.0572917	0.0572917	0.002	0.00366667
YEBA	DOWO	Downy Woodpecker	7	6	1	0.166667	0.0238095	32	4.57143	0.00520833	0.00520833	0.002	0.000333333
YEBA	EABL	Eastern Bluebird	7	6	1	0.166667	0.0238095	32	4.57143	0.00520833	0.00520833	0.01	0.00166667
YEBA	EAWP	Eastern Wood-Pewee	7	6	3	0.5	0.0714286	32	4.57143	0.015625	0.015625	0.002	0.001
YEBA	GRCA	Gray Catbird	7	6	28	4.66667	0.666667	32	4.57143	0.145833	0.145833	0.002	0.00933333
YEBA	HAWO	Hairy Woodpecker	7	6	1	0.166667	0.0238095	32	4.57143	0.00520833	0.00520833	NA	NA
YEBA	HOFI	House Finch	7	6	1	0.166667	0.0238095	32	4.57143	0.00520833	0.00520833	0.15	0.025
YEBA	HOWR	House Wren	7	6	22	3.66667	0.52381	32	4.57143	0.114583	0.114583	0.01	0.0366667
YEBA	INBU	Indigo Bunting	7	6	4	0.666667	0.0952381	32	4.57143	0.0208333	0.0208333	0.002	0.00133333
YEBA	MODO	Mourning Dove	7	6	7	1.16667	0.166667	32	4.57143	0.0364583	0.0364583	0.01	0.0116667
YEBA	NOCA	Northern Cardinal	7	6	27	4.5	0.642857	32	4.57143	0.140625	0.140625	0.05	0.225
YEBA	NOFL	Northern Flicker	7	6	2	0.333333	0.047619	32	4.57143	0.0104167	0.0104167	NA	NA
YEBA	RBGR	Rose-breasted Grosbeak	7	6	3	0.5	0.0714286	32	4.57143	0.015625	0.015625	NA	NA
YEBA	RBWO	Red-bellied Woodpecker	7	6	6	1	0.142857	32	4.57143	0.03125	0.03125	NA	NA
YEBA	REVI	Red-eyed Vireo	7	6	1	0.166667	0.0238095	32	4.57143	0.00520833	0.00520833	NA	NA
YEBA	ROPI	Rock Pigeon	7	6	13	2.16667	0.309524	32	4.57143	0.0677083	0.0677083	0.002	0.00433333
YEBA	RTHU	Ruby-throated Hummingbird	7	6	1	0.166667	0.0238095	32	4.57143	0.00520833	0.00520833	NA	NA
YEBA	UNKN	Unknown	7	6	1	0.166667	0.0238095	32	4.57143	0.00520833	0.00520833	NA	NA
YEBA	WBNU	White-breasted Nuthatch	7	6	4	0.666667	0.0952381	32	4.57143	0.0208333	0.0208333	0.002	0.00133333
YEBA	WOTH	Wood Thrush	7	6	1	0.166667	0.0238095	32	4.57143	0.00520833	0.00520833	NA	NA
YEBA	YBCU	Yellow-billed Cuckoo	7	6	1	0.166667	0.0238095	32	4.57143	0.00520833	0.00520833	NA	NA
