# Supplementary material for: Relative Influence of Land Use, Mosquito Abundance, and Bird Communities in Defining West Nile Virus Infection Rates in Culex Mosquito Populations
Source: Insects. 2022 Aug 23;13(9):758. doi: 10.3390/insects13090758 (PMC9502061; doi:10.3390/insects13090758)
Supplement: Supplementary file 1 [file insects-13-00758-s001.zip › Table S8.xlsx]

## Sheet: MIR by Land Use All Models
Model	(Intercept)	Pcnt_Water_1km	Pcnt_Tree_1km	Pcnt_Bare_1km	Pcnt_Built_1km	Pcnt_Ag_Open_1km	Pcnt_Tree_plus_Ag	Pcnt_Tree_plus_Bare	Pcnt_Tree_plus_Water	Pcnt_Tree_plus_Built	Pcnt_Ag_plus_Bare	Pcnt_Ag_plus_Water	Pcnt_Ag_plus_Built	Pcnt_Bare_plus_Water	Pcnt_Bare_plus_Built	Pcnt_Water_plus_Built	family	df	logLik	AICc	delta	weight
12	25.4076											-0.650495					gaussian(identity)	3	-24.8676	61.7352	0	0.224095
11	24.4759										-0.577746						gaussian(identity)	3	-25.1977	62.3954	0.660202	0.161091
10	-23.7153									0.461738							gaussian(identity)	3	-25.2411	62.4821	0.746879	0.154258
1	10.1463																gaussian(identity)	2	-28.0441	62.4881	0.75287	0.153797
6	25.6205					-0.716566											gaussian(identity)	3	-25.6264	63.2528	1.51753	0.104931
4	13.2839			-0.978152													gaussian(identity)	3	-26.9316	65.8632	4.12797	0.0284481
14	12.7267													-0.508586			gaussian(identity)	3	-26.9843	65.9686	4.23333	0.0269883
3	-3.42086		0.304619														gaussian(identity)	3	-27.0192	66.0385	4.30322	0.0260615
2	11.9096	-0.944976															gaussian(identity)	3	-27.1619	66.3239	4.58863	0.0225955
5	-4.61572				0.512623												gaussian(identity)	3	-27.2554	66.5107	4.77546	0.0205804
8	-4.26271							0.301786									gaussian(identity)	3	-27.3986	66.7973	5.06204	0.017833
9	-1.79138								0.257254								gaussian(identity)	3	-27.4547	66.9094	5.17416	0.0168607
13	18.5932												-0.167626				gaussian(identity)	3	-27.849	67.698	5.96275	0.0113667
16	0.231266															0.323353	gaussian(identity)	3	-27.8592	67.7184	5.98317	0.0112513
15	5.31053														0.151094		gaussian(identity)	3	-27.9826	67.9652	6.22999	0.00994504
7	1.60707						0.129121										gaussian(identity)	3	-27.9874	67.9748	6.23954	0.00989766
