# Supplementary material for: Relative Influence of Land Use, Mosquito Abundance, and Bird Communities in Defining West Nile Virus Infection Rates in Culex Mosquito Populations
Source: Insects. 2022 Aug 23;13(9):758. doi: 10.3390/insects13090758 (PMC9502061; doi:10.3390/insects13090758)
Supplement: Supplementary file 1 [file insects-13-00758-s001.zip › Table S9.xlsx]

## Sheet: MIR by Mosq Bird Comm All Model
Model	Intercept	Avg_Total_Detects_per_Visit	Richness	Simpson	Shannon	Cum_Amp_Fraction_1	Avg_CPG_njlt_All_Season	Avg_CPG_njlt_Early	Avg_CPG_njlt_Late	Avg_Culex_njlt_All_Season	Avg_Culex_njlt_Early	Avg_Culex_njlt_Late	Avg_Mosquitoes_njlt_All_Season	Avg_Mosquitoes_njlt_Early	Avg_Mosquitoes_njlt_Late	Pcnt_CPG_njlt_All_Season	Pcnt_CPG_njlt_Early	Pcnt_CPG_njlt_Late	Pcnt_Culex_njlt_All_Season	Pcnt_Culex_njlt_Early	Pcnt_Culex_njlt_Late	family	df	logLik	AICc	delta	weight
18	-19.5086																	4.25405				gaussian(identity)	3	-20.6862	53.3723	0	0.756942
93	-16.8539					-2.52636												4.50604				gaussian(identity)	4	-18.2549	57.8432	4.47083	0.0809534
21	-17.0045																				3.32853	gaussian(identity)	3	-23.1537	58.3074	4.93509	0.0641833
33	-10.1117	-0.315967																3.9754				gaussian(identity)	4	-19.4887	60.3107	6.93832	0.0235736
78	-33.6812				6.28956													3.91598				gaussian(identity)	4	-20.2038	61.7409	8.36852	0.0115308
48	-27.8182		0.32798															4.28749				gaussian(identity)	4	-20.3963	62.126	8.75364	0.00951116
96	-14.8292					-3.72088															3.85836	gaussian(identity)	4	-20.4275	62.1883	8.81595	0.00921943
63	-33.8733			17.7997														4.05415				gaussian(identity)	4	-20.4758	62.2849	8.91255	0.00878471
1	10.1463																					gaussian(identity)	2	-28.0441	62.4881	9.11577	0.00793594
36	-3.80411	-0.48604																			3.11601	gaussian(identity)	4	-21.4331	64.1996	10.8272	0.00337255
16	-2.80884															2.16436						gaussian(identity)	3	-26.2597	64.5194	11.1471	0.00287411
5	-49.9122				22.8527																	gaussian(identity)	3	-26.5687	65.1374	11.765	0.00211017
81	-45.6413				12.1804																2.9149	gaussian(identity)	4	-21.9461	65.2256	11.8532	0.00201914
19	-1.18132																		1.6248			gaussian(identity)	3	-26.6647	65.3295	11.9571	0.00191695
4	-64.9732			84.851																		gaussian(identity)	3	-27.013	66.026	12.6537	0.00135319
2	26.1829	-0.679741																				gaussian(identity)	3	-27.1165	66.233	12.8606	0.00122015
51	-35.1728		0.680333																		3.50201	gaussian(identity)	4	-22.4727	66.2788	12.9064	0.00119253
11	6.70583										0.0104559											gaussian(identity)	3	-27.2077	66.4154	13.0431	0.00111377
8	6.89363							0.0109424														gaussian(identity)	3	-27.2124	66.4247	13.0524	0.0011086
66	-47.1144			36.6639																	3.04057	gaussian(identity)	4	-22.6144	66.5621	13.1898	0.00103501
7	6.64723						0.00633451															gaussian(identity)	3	-27.5301	67.0601	13.6878	0.000806859
10	6.53969									0.00577877												gaussian(identity)	3	-27.553	67.106	13.7336	0.000788572
17	7.21198																0.504621					gaussian(identity)	3	-27.8776	67.7552	14.3829	0.000569975
15	12.2305														-0.000564473							gaussian(identity)	3	-27.9074	67.8149	14.4425	0.000553232
14	8.5154													0.000263535								gaussian(identity)	3	-27.9106	67.8212	14.4489	0.000551474
20	7.87324																			0.335631		gaussian(identity)	3	-27.9277	67.8555	14.4832	0.000542109
9	9.13447								0.00396581													gaussian(identity)	3	-28.0141	68.0283	14.6559	0.000497248
6	11.4669					-0.75635																gaussian(identity)	3	-28.017	68.0339	14.6616	0.00049584
12	9.18576											0.00325519										gaussian(identity)	3	-28.0186	68.0372	14.6649	0.000495017
13	9.23559												9.22e-05									gaussian(identity)	3	-28.02	68.04	14.6677	0.000494326
3	6.89244		0.132135																			gaussian(identity)	3	-28.0368	68.0736	14.7013	0.000486097
75	-76.4578				35.629										-0.00190427							gaussian(identity)	4	-24.4365	70.2063	16.834	0.000167343
76	-53.2655				19.7571											1.91937						gaussian(identity)	4	-24.5183	70.3699	16.9975	0.000154205
79	-58.3028				21.9214														1.55459			gaussian(identity)	4	-24.6218	70.577	17.2047	0.000139034
73	-101.484				45.8386								-0.000894342									gaussian(identity)	4	-24.7548	70.8429	17.4706	0.000121723
61	-71.2653			78.0419												2.0583						gaussian(identity)	4	-24.8391	71.0116	17.6392	0.00011188
64	-75.9754			84.5221															1.6199			gaussian(identity)	4	-25.1321	71.5975	18.2251	8.35e-05
46	-30.7596		1.02167													2.63083						gaussian(identity)	4	-25.6423	72.6179	19.2455	5.01e-05
91	-11.9317					3.04614										2.79988						gaussian(identity)	4	-25.7366	72.8064	19.4341	4.56e-05
72	-76.7144				35.2017							-0.0191541										gaussian(identity)	4	-25.7401	72.8135	19.4411	4.54e-05
69	-76.6951				35.1073				-0.0212558													gaussian(identity)	4	-25.768	72.8693	19.4969	4.42e-05
49	-34.1354		1.18508																2.16578			gaussian(identity)	4	-25.9672	73.2677	19.8954	3.62e-05
77	-57.4631				24.215												0.682889					gaussian(identity)	4	-26.119	73.5712	20.1989	3.11e-05
80	-58.8101				24.8337															0.54514		gaussian(identity)	4	-26.1206	73.5745	20.2022	3.11e-05
60	-84.4626			112.211											-0.00128178							gaussian(identity)	4	-26.1529	73.6391	20.2668	3.01e-05
74	-72.1413				32.5082									-0.000508394								gaussian(identity)	4	-26.1608	73.655	20.2827	2.98e-05
31	-16.0298	0.366601														2.92819						gaussian(identity)	4	-26.1624	73.6582	20.2859	2.98e-05
94	-8.09217					2.38076													2.0198			gaussian(identity)	4	-26.374	74.0814	20.709	2.41e-05
62	-80.6515			97.2917													0.802161					gaussian(identity)	4	-26.47	74.2733	20.9009	2.19e-05
70	-60.8916				27.6686					-0.00268718												gaussian(identity)	4	-26.5029	74.3391	20.9668	2.12e-05
67	-59.17				26.8865		-0.00243164															gaussian(identity)	4	-26.5212	74.3758	21.0034	2.08e-05
68	-42.5057				19.7056			0.0029077														gaussian(identity)	4	-26.5256	74.3846	21.0122	2.07e-05
65	-81.1901			98.5068																0.609443		gaussian(identity)	4	-26.5259	74.385	21.0127	2.07e-05
71	-42.6681				19.7587						0.00269641											gaussian(identity)	4	-26.5286	74.3906	21.0182	2.07e-05
30	33.4814	-0.824867													-0.00104937							gaussian(identity)	4	-26.539	74.4113	21.039	2.04e-05
23	20.4952	-0.545392						0.00847121														gaussian(identity)	4	-26.5517	74.4367	21.0644	2.02e-05
26	20.2044	-0.537378									0.00796198											gaussian(identity)	4	-26.5755	74.4842	21.1119	1.97e-05
35	47.119	-1.27857																		-1.00531		gaussian(identity)	4	-26.5975	74.5284	21.1561	1.93e-05
32	49.5607	-1.34003															-1.34143					gaussian(identity)	4	-26.6192	74.5718	21.1994	1.89e-05
34	0.611994	-0.0510487																	1.54032			gaussian(identity)	4	-26.6626	74.6585	21.2862	1.81e-05
58	-88.783			115.723									-0.00035637									gaussian(identity)	4	-26.6925	74.7183	21.346	1.75e-05
53	-47.3329			62.6238				0.00685505														gaussian(identity)	4	-26.7004	74.7342	21.3619	1.74e-05
56	-47.0958			62.2446							0.0064925											gaussian(identity)	4	-26.7086	74.7506	21.3783	1.73e-05
29	25.5417	-0.758477												0.000403775								gaussian(identity)	4	-26.7233	74.7799	21.4076	1.7e-05
57	-76.8656			100.866								-0.00774653										gaussian(identity)	4	-26.8664	75.0662	21.6939	1.47e-05
54	-76.4461			100.212					-0.00833331													gaussian(identity)	4	-26.8789	75.0912	21.7189	1.46e-05
22	21.3809	-0.570841					0.00404215															gaussian(identity)	4	-26.8893	75.1119	21.7396	1.44e-05
25	21.4486	-0.573863								0.00358333												gaussian(identity)	4	-26.9126	75.1586	21.7863	1.41e-05
52	-55.1975			72.2648			0.0024748															gaussian(identity)	4	-26.943	75.2193	21.847	1.36e-05
55	-56.1264			73.4039						0.00206281												gaussian(identity)	4	-26.9578	75.249	21.8766	1.34e-05
59	-72.6589			94.5734										-0.000148928								gaussian(identity)	4	-26.974	75.2814	21.909	1.32e-05
28	25.1844	-0.686369											0.000116879									gaussian(identity)	4	-27.0677	75.4687	22.0964	1.2e-05
24	28.0253	-0.719266							-0.00356662													gaussian(identity)	4	-27.0895	75.5124	22.14	1.18e-05
27	27.887	-0.714603										-0.00298804										gaussian(identity)	4	-27.0922	75.5178	22.1454	1.18e-05
41	18.1726		-0.485807								0.0119641											gaussian(identity)	4	-27.1051	75.5434	22.1711	1.16e-05
38	18.3086		-0.482484					0.0125107														gaussian(identity)	4	-27.1112	75.5557	22.1833	1.15e-05
86	5.6733					0.51392					0.0108667											gaussian(identity)	4	-27.1938	75.7208	22.3485	1.06e-05
83	6.15011					0.377051		0.0112289														gaussian(identity)	4	-27.2047	75.7428	22.3704	1.05e-05
37	17.3205		-0.461404				0.00758143															gaussian(identity)	4	-27.4501	76.2335	22.8611	8.22e-06
40	16.9911		-0.45356							0.00692845												gaussian(identity)	4	-27.4764	76.2862	22.9139	8.01e-06
82	6.22048					0.206201	0.00645526															gaussian(identity)	4	-27.528	76.3893	23.017	7.6e-06
85	6.05459					0.230816				0.00591029												gaussian(identity)	4	-27.5504	76.4342	23.0618	7.43e-06
47	-3.86337		0.420306														0.629358					gaussian(identity)	4	-27.811	76.9554	23.5831	5.73e-06
90	15.054					-1.3458									-0.00069272							gaussian(identity)	4	-27.8253	76.9839	23.6116	5.65e-06
92	2.82362					1.49435											0.810582					gaussian(identity)	4	-27.8299	76.9932	23.6208	5.62e-06
45	1.83575		0.450235												-0.000751957							gaussian(identity)	4	-27.8351	77.0035	23.6312	5.59e-06
44	18.5993		-0.444591											0.000403182								gaussian(identity)	4	-27.8636	77.0606	23.6883	5.44e-06
50	-2.71273		0.402036																	0.436901		gaussian(identity)	4	-27.869	77.0714	23.699	5.41e-06
89	9.8036					-0.731653								0.000261811								gaussian(identity)	4	-27.8844	77.1022	23.7298	5.32e-06
95	5.3824					0.881265														0.476213		gaussian(identity)	4	-27.9107	77.1547	23.7823	5.19e-06
84	10.3657					-0.599967			0.00324617													gaussian(identity)	4	-27.998	77.3293	23.9569	4.75e-06
88	10.528					-0.679387							8.14e-05									gaussian(identity)	4	-27.9984	77.3301	23.9577	4.75e-06
87	10.4576					-0.624112						0.00263794										gaussian(identity)	4	-28.001	77.3353	23.963	4.74e-06
39	8.6686		0.0202581						0.00383653													gaussian(identity)	4	-28.014	77.3613	23.989	4.68e-06
42	8.47735		0.0308779									0.0030791										gaussian(identity)	4	-28.0183	77.3699	23.9976	4.66e-06
43	10.9505		-0.0781954										0.000113479									gaussian(identity)	4	-28.0188	77.3708	23.9985	4.65e-06
